# Supplementary material for: Low steady-state oxidative stress inhibits adipogenesis by altering mitochondrial dynamics and decreasing cellular respiration
Source: Redox Biol. 2020 Mar 16;32:101507. doi: 10.1016/j.redox.2020.101507 (PMC7097524; doi:10.1016/j.redox.2020.101507)
Supplement: Multimedia component 2 [file mmc2.xlsx]

## Sheet: primer list
	Supplemental table 1.
	Primer	forward	reverse	Company
	Perilipin1	GACACACCATGCAAACCACAGCAT	TCGTCATGGCTCTCATCCTGA	Sigma aldrich
	Fabp4	AAGGTGAAGAGCATCATAACCCT	TCACGCCTTTCATAACACATTCC
	Drp1	TCCCAATTCCATTATCCTCGC	CATCAGTACCCGCATCCATG
	Fis1	GCCCTCGCACATACTTTAGAG	AAGGGAGCAAAGAGGAACAG
	Mfn2	ATCAGTTACACCGGCTCTAAC	GCCTCGACTTTCTTGTTCATG
	Opa1	GTGTGCTGGAAATGATTGCTC	TGGTGAGATCAAATTCCCGAG
	Pgc1α	AGCCGTGACCACTGACAACGAG	GCTGCATGGTTCTGAGTGCTAAG
	Rplp0	TGACATCGTCTTTAAACCCCG	TGTCTGCTCCCACAATGAAG
	Nd1	GGATCCGAGCATCTTATCCA	GGTGGTACTCCCGCTGTAAA
	Nd6	ATTAAACAACCAACAAACCCAC	TTTGGTTGGTTGTCTTGGGTT
	Cox2	CCTGGTGAACTACGACTGCT	GAATAACCCTGGTCGGTTTG
	Chdh1/IL17rb	GCACAGTGGCCCTTAAATGT	CCCTGCCTAAAATACCGTGA
	C/ebpα	CTCGCCATGCCGGGAGAACT	CCGCGGCTCCACCTCGTAGA	Biotez Berlin-Buch GmbH
	Pparγ	CCCAGAGCATGGTGCCTTCGC	AGTTGGTGGGCCAGAATGGCA

## Sheet: antibody list
		Supplemental table 2.
		Primary antibody	Dilution	secondary antibody	Dilution
		DNP (Sigma Aldrich)	1:10000	IRDye® 800CW goat anti-rabbit IgG	1:20000
		OXPHOS (Abcam)	1:1000	IRDye® 680LT donkey anti-mouse IgG
		PGC1α (Abcam)	1:1000	IRDye® 800CW goat anti-rabbit IgG
		MFN2 (Abcam)	1:1000	IRDye® 680LT donkey anti-mouse IgG
		FIS1 (Thermo Fisher Scientific)	1:500	IRDye® 800CW goat anti-rabbit IgG
		DRP1 (Cell Signaling)	1:1000	IRDye® 800CW goat anti-rabbit IgG
